# Supplementary material for: Genetic Diversity Evaluation and Population Structure Analysis of the Genus Paphiopedilum in Guangxi: Promoting the Selection and Breeding of New Species
Source: Int J Mol Sci. 2025 Sep 2;26(17):8543. doi: 10.3390/ijms26178543 (PMC12428863; doi:10.3390/ijms26178543)
Supplement: Supplementary file 1 [file ijms-26-08543-s001.zip]

Archive with 1 entries (1 files):
- ijms-3820775-supplementary.jpg
